# Supplementary material for: An insulator blocks access to enhancers by an illegitimate promoter, preventing repression by transcriptional interference
Source: PLoS Genet. 2021 Apr 26;17(4):e1009536. doi: 10.1371/journal.pgen.1009536 (PMC8102011; doi:10.1371/journal.pgen.1009536)
Supplement: S11 Fig — (XLSX) [file pgen.1009536.s011.xlsx]

## Sheet: Fig 2
S11 Fig.
Fig. 2A										Fig. 2B
	wt	STDEV	∆homie	STDEV	∆nhomie	STDEV	yw	STDEV			∆homie/wt	STDEV
late	0.00423509	0.000472246	0.00977666	0.0018935	0.00286343	0.00110571	0.000715206	0.000326282		late	2.30849	0.515907
3+7	0.00319868	0.000381655	0.0101888	0.00156184	0.00219805	0.000757416	0.000412264	0.000181115		3+7	3.18532	0.618756
EL	0.00484853	0.00107394	0.0147657	0.00203475	0.00417903	0.00128265	0.000511993	0.000255888		EL	3.04541	0.794445
4+6	0.00210661	0.000379039	0.00959745	0.00157962	0.00162056	0.000302557	0.000253218	9.32931e-05		4+6	4.55588	1.11096
1	0.00163483	0.00030416	0.0128803	0.00257621	0.00173855	0.000540716	0.000242056	0.000203205		1	7.87866	2.15218
Fig. 2C										Fig. 2D
	wt	STDEV	∆nhomie	STDEV							∆nhomie/wt	STDEV
late	0.0067833	0.00237001	0.0363276	0.00846621						late	5.35544	2.2492
3+7	0.00354024	0.000946905	0.0179385	0.00738891						3+7	5.06702	2.48854
EL	0.00222603	0.00097537	0.0080218	0.00138574						EL	3.60364	1.69728
4+6	0.00105058	0.000300651	0.00363039	0.000833893						4+6	3.45562	1.26807
1	0.000871675	0.000559892	0.00380135	0.000556959						1	4.36097	2.87308

## Sheet: Fig 7B
	Fig 7B left								Fig 7B right
		P∆	STDEV	hsp∆	STDEV					hsp∆/P∆	STDEV
	EL	0.0299786	0.00711875	0.00493555	0.000943757				EL	0.164636	0.0501942
	46	0.0136227	0.00268501	0.00165812	0.000397644				46	0.121718	0.0377834
	1	0.0208984	0.00511712	0.00226848	0.00056238				1	0.108548	0.037823
	RP2	0.0138734	0.00341282	0.00213484	0.000437083				RP2	0.15388	0.0492493
	PRE	0.0149468	0.00293505	0.0038381	0.000505923				PRE	0.256783	0.0607307
	λDNA	0.0262182	0.00440994	0.00608403	0.000832327				λDNA	0.232053	0.0503119

## Sheet: Fig 7D
	Fig 7D left								Fig 7D right
		NEE-PGFP∆	STDEV	NEE-hspGFP∆	STDEV					NEE-hspGFP∆/NEE-PGFP∆	STDEV
	EL	0.0244464	0.00776523	0.0051302	0.00168162				EL	0.209855	0.0957875
	4+6	0.0107777	0.00279412	0.00154526	0.000427766				4+6	0.143375	0.0543771
	1	0.0160088	0.00448509	0.0022957	0.00046112				1	0.143402	0.0494347
	RP2	0.0131109	0.00367827	0.00280107	0.000703564				RP2	0.213643	0.0804498
	PRE	0.0253303	0.00592459	0.0238195	0.00480314				PRE	0.940356	0.290398
	GFP	0.0361982	0.00713866	0.0384165	0.00774956				GFP	1.06128	0.299396

## Sheet: S1 Fig
S1A							S1B
	wt	STDEV	∆homie	STDEV				∆homie/wt	STDEV
late	0.00274354	0.000848603	0.014783	0.00119314			late	5.3883	1.72246
3+7	0.0022283	0.000813975	0.017162	0.00224385			3+7	7.70184	2.98818
EL	0.00163156	0.000543416	0.0101103	0.00153821			EL	6.1967	2.26905
4+6	0.00105678	0.000315251	0.0073043	0.000817566			4+6	6.91183	2.20224
1	0.00132348	0.000495317	0.0202205	0.00307642			1	15.2783	6.17236
S1C							S1D
	wt	STDEV	∆nhomie	STDEV				∆nhomie/wt	STDEV
late	0.0126099	0.00077427	0.0284545	0.00411388			late	2.25652	0.354444
3+7	0.00767578	0.000653698	0.0168217	0.00148329			3+7	2.19153	0.268658
EL	0.00450486	0.000358393	0.00429935	0.000887897			EL	0.954379	0.211216
4+6	0.00263836	0.000435848	0.00265907	0.000219463			4+6	1.00785	0.186116
1	0.00157791	0.000288425	0.00239723	0.000484285			1	1.51924	0.413901

## Sheet: S3 Fig
S3A Fig left								S3A Fig Right
		3+7	STDEV							wt	STDEV	∆homie	STDEV
	wt	4.48302e-05	6.32837e-06						4+6	0.000132174	2.33868e-05	0.000863166	0.000105426
	∆homie	0.000247462	1.09182e-05						1	9.55198e-05	1.51156e-05	0.000677556	9.8513e-05
									wD5	4.05398e-05	7.70422e-06	7.90215e-05	1.62317e-05
S3B Fig left		3+7	STDEV					S3B Fig right		Pwt	STDEV	P∆	STDEV
	Pwt	4.19018e-05	2.28558e-06						4+6	0.000127878	2.76763e-05	0.000906211	0.000127684
	P∆	0.000266713	1.54967e-05						1	8.44225e-05	1.26191e-05	0.000736356	0.000134202
									24B	2.42884e-05	1.13904e-05	2.63433e-05	1.48081e-05

## Sheet: S6 Fig
												S6B Fig
	S6A Fig												P∆/wt	STDEV
		wt	STDEV	P∆	STDEV	Pinv∆	STDEV	yw	STDEV			late	3.97506	0.758782
	late	0.00590221	0.000801099	0.0234616	0.00314902	0.0039218	0.000736252	0.00184988	0.00037293			3+7	6.49619	1.33514
	3+7	0.00291702	0.000375565	0.0189495	0.00303576	0.00222141	0.000261121	0.00188705	0.000506421			EL	6.51929	1.49288
	EL	0.00583082	0.000891062	0.0380128	0.00648279	0.00416657	0.000811133	0.00268564	0.000918836			4+6	7.13174	1.48711
	4+6	0.00182435	0.000276965	0.0130108	0.0018598	0.00128548	0.000204497	0.000837276	0.000312308			1	10.8004	2.50868
	1	0.00197572	0.000311655	0.0213385	0.00363819	0.00089464	0.000325171	0.000506798	0.000185428
	S6C Fig											S6ADFig
		wt	STDEV	P∆	STDEV	Pinv∆	STDEV						P∆/wt	STDEV
	late	0.00426094	0.00132497	0.0178897	0.00347327	0.00466068	0.00110675					late	4.19853	1.53914
	3+7	0.00280006	0.000480881	0.0155746	0.00251041	0.00220715	0.000602035					3+7	5.56223	1.31009
	4+6	0.00177745	0.00026853	0.0135924	0.00250164	0.000824455	0.000313427					4+6	7.64715	1.82088
	1	0.00215308	0.00025645	0.0201302	0.00322804	0.000626817	0.000263315					1	9.34948	1.86759

## Sheet: S7 Fig
S7A Fig
	wt	STDEV	∆homie	STDEV		samples	wt	∆homie		t-Test: Two-Sample Assuming Unequal Variances
lacZ/RP49	0.222315	0.026372	0.15611	0.0128996		A1	0.183583	0.168872		treating as 4 data points
						A2	0.191971	0.145475			wt	∆homie
						A3	0.207524	0.157449		Mean	0.222315	0.15611
						B1	0.200825	0.124553		Variance	0.000779933	8.73846e-05
						B2	0.205479	0.164348		Observations	4	4
						B3	0.205446	0.157593		Hypothesized Mean Difference	0
						C1	0.232326	0.14811		df	4
						C2	0.240364	0.147079		t Stat	4.49606
						C3	0.238203	0.153155		P(T<=t) one-tail	0.00542761
						D1	0.278745	0.171271		t Critical one-tail	2.13185
						D2	0.235944	0.167757		P(T<=t) two-tail	0.0108552
						D3	0.247371	0.167658		t Critical two-tail	2.77645
						A Average	0.19436	0.157266
						B Average	0.203917	0.148831
						C Average	0.236964	0.149448
						D Average	0.25402	0.168895
															S7B Fig right
S7B Fig left
	wt	STDEV	∆nhomie	STDEV		samples	wt	∆nhomie		t-Test: Two-Sample Assuming Unequal Variances						wt	STDEV	∆nhomie	STDEV		samples	wt	∆nhomie		t-Test: Two-Sample Assuming Unequal Variances
lacZ/RP49	0.350577	0.0948862	0.280584	0.0420374		A1	0.242917	0.334415		treating as 5 data points					lacZ/eve	0.766344	0.161614	0.568222	0.0412397		A1	0.529121	0.552597		treating as 5 data points
						A2	0.278316	0.332179			wt	∆nhomie									A2	0.606229	0.548902			Variable 1	Variable 2
						A3	0.263394	0.301445		Mean	0.350577	0.280584									A3	0.573725	0.498117		Mean	0.766344	0.568222
						B1	0.319814	0.314677		Variance	0.0109904	0.00203419									B1	0.600128	0.580861		Variance	0.030977	0.0014053
						B2	0.327874	0.333503		Observations	5	5									B2	0.615253	0.615613		Observations	5	5
						B3	0.339679	0.322076		Hypothesized Mean Difference	0										B3	0.637406	0.59452		Hypothesized Mean Difference	0
						C1	0.519487	0.251447		df	5										C1	0.885505	0.547517		df	4
						C2	0.545265	0.267707		t Stat	1.37138										C2	0.929445	0.582922		t Stat	2.46187
						C3	0.521312	0.254472		P(T<=t) one-tail	0.1143										C3	0.888616	0.554103		P(T<=t) one-tail	0.0347759
						D1	0.367797	0.262829		t Critical one-tail	2.01505										D1	0.816127	0.574856		t Critical one-tail	2.13185
						D2	0.344434	0.304207		P(T<=t) two-tail	0.228601										D2	0.764284	0.665359		P(T<=t) two-tail	0.0695517
						D3	0.321969	0.278101		t Critical two-tail	2.57058										D3	0.714435	0.608261		t Critical two-tail	2.77645
						E1	0.275335	0.213098													E1	0.932686	0.523078
						E2	0.312834	0.228979													E2	1.05971	0.562059
						E3	0.278232	0.209631													E3	0.942497	0.514569
						A Average	0.261542	0.32268													A Average	0.569692	0.533205
						B Average	0.329122	0.323419													B Average	0.617595	0.596998
						C Average	0.528688	0.257876													C Average	0.901189	0.561514
						D Average	0.344734	0.281712													D Average	0.764949	0.616159
						E Average	0.2888	0.217236													E Average	0.978298	0.533235

## Sheet: S9 Fig
	S9A Fig							S9B Fig
		P∆	STDEV	PpA2∆	STDEV				PpA2∆/P∆	STDEV
	3+7	0.0149328	0.00240787	0.00833751	0.00143309			3+7	0.558337	0.131589
	4+6	0.0132254	0.00265255	0.00772436	0.00175473			4+6	0.584053	0.17699
	1	0.0197749	0.00347148	0.0139809	0.00268495			1	0.706999	0.183954
	λDNA	0.0285066	0.00494069	0.0234479	0.00386429			λDNA	0.822544	0.196722
	S9C Fig
		P∆	STDEV	PpA2∆	STDEV
	lacZ/RP49	0.131306	0.0133865	0.194237	0.0321419			lacZ/RP49						t-Test: Two-Sample Assuming Unequal Variances
								P∆	PpA2∆					lacZ/RP49
								0.119801	0.199167						P∆	PpA2∆
								0.125037	0.2077					Mean	0.131306	0.194237
							A Average	0.115922	0.25732					Variance	0.000185612	0.00100162
								0.131673	0.200986					Observations	4	4
								0.143122	0.230229					Hypothesized Mean Difference	0
							B Average	0.143937	0.233576					df	4
								0.11251	0.149236					t Stat	-3.65277
								0.118608	0.15956					P(T<=t) one-tail	0.0108592
							C Average	0.126593	0.180037					t Critical one-tail	2.13185
								0.134216	0.166748					P(T<=t) two-tail	0.0217184
								0.148241	0.184296					t Critical two-tail	2.77645
							D Average	0.156019	0.161988
							A Average	0.120253	0.221396
							B Average	0.139577	0.221597
							C Average	0.119237	0.162944
							D Average	0.146159	0.17101
